# Supplementary material for: Salivary cystatin S levels in children with early childhood caries in comparison with caries-free children; statistical analysis and machine learning
Source: BMC Oral Health. 2021 Dec 18;21:650. doi: 10.1186/s12903-021-02016-x (PMC8683819; doi:10.1186/s12903-021-02016-x)
Supplement: Supplementary file 1 — Additional file 1. Regression analyses (backward stepwise method) for modeling and early diagnosis of ECC risk based on risk factors. [file 12903_2021_2016_MOESM1_ESM.xlsx]

## Sheet: Sheet1
Regression analysis backward stepwise method, ecccf : Early childhood caries (ECC)/ caries free (CF) age : Age of participants, months gender : Sex weight : Weith of birth order : Birth order fa.edu : Father’s education level mo.edu : Mother’s education level fa.age :Father’s age, years mo.age : Mother’s age, years q1 : Diseases of parents Diabetes, Rheumatism, Cardiovascular diseases q2 : medica…
Regression
Notes
Output Created		13-DEC-2020 18:00:11
Comments
	N of Rows in Working Data File	40
Missing Value Handling	Definition of Missing	User-defined missing values are treated as missing.
	Cases Used	Statistics are based on cases with no missing values for any variable used.
Syntax		REGRESSION /MISSING LISTWISE /STATISTICS COEFF OUTS R ANOVA /CRITERIA=PIN(.05) POUT(.10) /NOORIGIN /DEPENDENT cystatins /METHOD=BACKWARD ecccf age gender weight order fa.edu mo.edu fa.age mo.age q1 q2 q3 q4 q5 brush floss mw q6 q7 q8 q9 q10 q11 q12 q13.
Resources	Processor Time	00:00:00.09
	Elapsed Time	00:00:00.17
	Memory Required	35136 bytes
	Additional Memory Required for Residual Plots	0 bytes
Variables Entered/Removeda
Model	Variables Entered	Variables Removed	Method
1	q13, mw, q8, order, q9, floss, age, q11, q7, q3, fa.edu, gender, q10, q12, q4, brush, weight, ecc/cf, mo.age, mo.edu, fa.age, q6, q5b		Enter
2		q6	Backward (criterion: Probability of F-to-remove >= .100).
3		brush	Backward (criterion: Probability of F-to-remove >= .100).
4		mo.edu	Backward (criterion: Probability of F-to-remove >= .100).
5		q4	Backward (criterion: Probability of F-to-remove >= .100).
6		q8	Backward (criterion: Probability of F-to-remove >= .100).
7		q10	Backward (criterion: Probability of F-to-remove >= .100).
8		q12	Backward (criterion: Probability of F-to-remove >= .100).
9		fa.edu	Backward (criterion: Probability of F-to-remove >= .100).
10		mw	Backward (criterion: Probability of F-to-remove >= .100).
11		q3	Backward (criterion: Probability of F-to-remove >= .100).
12		q13	Backward (criterion: Probability of F-to-remove >= .100).
13		q5	Backward (criterion: Probability of F-to-remove >= .100).
14		floss	Backward (criterion: Probability of F-to-remove >= .100).
15		q7	Backward (criterion: Probability of F-to-remove >= .100).
16		gender	Backward (criterion: Probability of F-to-remove >= .100).
17		q9	Backward (criterion: Probability of F-to-remove >= .100).
18		q11	Backward (criterion: Probability of F-to-remove >= .100).
19		mo.age	Backward (criterion: Probability of F-to-remove >= .100).
20		fa.age	Backward (criterion: Probability of F-to-remove >= .100).
a. Dependent Variable: cystatin s
b. All requested variables entered.
Model Summary
Model	R	R Square	Adjusted R Square	Std. Error of the Estimate
1	.952a	0.905708	0.770163	66.9975
2	.952b	0.905708	0.783682	64.9972
3	.952c	0.905659	0.795594	63.1823
4	.952d	0.9056	0.806231	61.5164
5	.952e	0.905452	0.815631	60.0057
6	.951f	0.905034	0.823634	58.6889
7	.951g	0.904658	0.830985	57.4527
8	.951h	0.903744	0.836784	56.4586
9	.950i	0.902662	0.841826	55.5796
10	.949j	0.901547	0.846413	54.7678
11	.949k	0.900166	0.850249	54.0796
12	.947l	0.896886	0.851057	53.9334
13	.945m	0.893504	0.851666	53.8231
14	.945n	0.892599	0.855565	53.1111
15	.943o	0.889617	0.856502	52.9385
16	.942p	0.88736	0.858292	52.6073
17	.939q	0.88188	0.856042	53.0233
18	.937r	0.877081	0.854732	53.2639
19	.932s	0.869548	0.850364	54.0587
20	.931t	0.866831	0.851612	53.8329
a. Predictors: (Constant), q13, mw, q8, order, q9, floss, age, q11, q7, q3, fa.edu, gender, q10, q12, q4, brush, weight, ecc/cf, mo.age, mo.edu, fa.age, q6, q5
b. Predictors: (Constant), q13, mw, q8, order, q9, floss, age, q11, q7, q3, fa.edu, gender, q10, q12, q4, brush, weight, ecc/cf, mo.age, mo.edu, fa.age, q5
c. Predictors: (Constant), q13, mw, q8, order, q9, floss, age, q11, q7, q3, fa.edu, gender, q10, q12, q4, weight, ecc/cf, mo.age, mo.edu, fa.age, q5
d. Predictors: (Constant), q13, mw, q8, order, q9, floss, age, q11, q7, q3, fa.edu, gender, q10, q12, q4, weight, ecc/cf, mo.age, fa.age, q5
e. Predictors: (Constant), q13, mw, q8, order, q9, floss, age, q11, q7, q3, fa.edu, gender, q10, q12, weight, ecc/cf, mo.age, fa.age, q5
f. Predictors: (Constant), q13, mw, order, q9, floss, age, q11, q7, q3, fa.edu, gender, q10, q12, weight, ecc/cf, mo.age, fa.age, q5
g. Predictors: (Constant), q13, mw, order, q9, floss, age, q11, q7, q3, fa.edu, gender, q12, weight, ecc/cf, mo.age, fa.age, q5
h. Predictors: (Constant), q13, mw, order, q9, floss, age, q11, q7, q3, fa.edu, gender, weight, ecc/cf, mo.age, fa.age, q5
i. Predictors: (Constant), q13, mw, order, q9, floss, age, q11, q7, q3, gender, weight, ecc/cf, mo.age, fa.age, q5
j. Predictors: (Constant), q13, order, q9, floss, age, q11, q7, q3, gender, weight, ecc/cf, mo.age, fa.age, q5
k. Predictors: (Constant), q13, order, q9, floss, age, q11, q7, gender, weight, ecc/cf, mo.age, fa.age, q5
l. Predictors: (Constant), order, q9, floss, age, q11, q7, gender, weight, ecc/cf, mo.age, fa.age, q5
m. Predictors: (Constant), order, q9, floss, age, q11, q7, gender, weight, ecc/cf, mo.age, fa.age
n. Predictors: (Constant), order, q9, age, q11, q7, gender, weight, ecc/cf, mo.age, fa.age
o. Predictors: (Constant), order, q9, age, q11, gender, weight, ecc/cf, mo.age, fa.age
p. Predictors: (Constant), order, q9, age, q11, weight, ecc/cf, mo.age, fa.age
q. Predictors: (Constant), order, age, q11, weight, ecc/cf, mo.age, fa.age
r. Predictors: (Constant), order, age, weight, ecc/cf, mo.age, fa.age
s. Predictors: (Constant), order, age, weight, ecc/cf, fa.age
t. Predictors: (Constant), order, age, weight, ecc/cf
ANOVAa
Model		Sum of Squares	df	Mean Square	F	Sig.
1	Regression	689842	23	29993.1	6.68197	.000b
	Residual	71818.6	16	4488.66
	Total	761660	39
2	Regression	689841	22	31356.4	7.42228	.000c
	Residual	71818.8	17	4224.64
	Total	761660	39
3	Regression	689804	21	32847.8	8.2284	.000d
	Residual	71856.1	18	3992
	Total	761660	39
4	Regression	689759	20	34488	9.11352	.000e
	Residual	71901	19	3784.26
	Total	761660	39
5	Regression	689646	19	36297.2	10.0806	.000f
	Residual	72013.8	20	3600.69
	Total	761660	39
6	Regression	689328	18	38296	11.1184	.000g
	Residual	72332	21	3444.38
	Total	761660	39
7	Regression	689042	17	40531.9	12.2794	.000h
	Residual	72617.8	22	3300.81
	Total	761660	39
8	Regression	688346	16	43021.6	13.4967	.000i
	Residual	73314.1	23	3187.57
	Total	761660	39
9	Regression	687522	15	45834.8	14.8376	.000j
	Residual	74138.2	24	3089.09
	Total	761660	39
10	Regression	686672	14	49048	16.352	.000k
	Residual	74987.7	25	2999.51
	Total	761660	39
11	Regression	685621	13	52740	18.0332	.000l
	Residual	76039.7	26	2924.6
	Total	761660	39
12	Regression	683122	12	56926.9	19.5705	.000m
	Residual	78537.9	27	2908.81
	Total	761660	39
13	Regression	680546	11	61867.8	21.3564	.000n
	Residual	81113.8	28	2896.92
	Total	761660	39
14	Regression	679857	10	67985.7	24.1017	.000o
	Residual	81802.9	29	2820.79
	Total	761660	39
15	Regression	677586	9	75287.3	26.8644	.000p
	Residual	84074.7	30	2802.49
	Total	761660	39
16	Regression	675867	8	84483.3	30.5266	.000q
	Residual	85793.5	31	2767.53
	Total	761660	39
17	Regression	671693	7	95956.2	34.1303	.000r
	Residual	89967	32	2811.47
	Total	761660	39
18	Regression	668038	6	111340	39.2449	.000s
	Residual	93622.4	33	2837.04
	Total	761660	39
19	Regression	662300	5	132460	45.3266	.000t
	Residual	99359.8	34	2922.35
	Total	761660	39
20	Regression	660231	4	165058	56.9562	.000u
	Residual	101429	35	2897.98
	Total	761660	39
a. Dependent Variable: cystatin s
b. Predictors: (Constant), q13, mw, q8, order, q9, floss, age, q11, q7, q3, fa.edu, gender, q10, q12, q4, brush, weight, ecc/cf, mo.age, mo.edu, fa.age, q6, q5
c. Predictors: (Constant), q13, mw, q8, order, q9, floss, age, q11, q7, q3, fa.edu, gender, q10, q12, q4, brush, weight, ecc/cf, mo.age, mo.edu, fa.age, q5
d. Predictors: (Constant), q13, mw, q8, order, q9, floss, age, q11, q7, q3, fa.edu, gender, q10, q12, q4, weight, ecc/cf, mo.age, mo.edu, fa.age, q5
e. Predictors: (Constant), q13, mw, q8, order, q9, floss, age, q11, q7, q3, fa.edu, gender, q10, q12, q4, weight, ecc/cf, mo.age, fa.age, q5
f. Predictors: (Constant), q13, mw, q8, order, q9, floss, age, q11, q7, q3, fa.edu, gender, q10, q12, weight, ecc/cf, mo.age, fa.age, q5
g. Predictors: (Constant), q13, mw, order, q9, floss, age, q11, q7, q3, fa.edu, gender, q10, q12, weight, ecc/cf, mo.age, fa.age, q5
h. Predictors: (Constant), q13, mw, order, q9, floss, age, q11, q7, q3, fa.edu, gender, q12, weight, ecc/cf, mo.age, fa.age, q5
i. Predictors: (Constant), q13, mw, order, q9, floss, age, q11, q7, q3, fa.edu, gender, weight, ecc/cf, mo.age, fa.age, q5
j. Predictors: (Constant), q13, mw, order, q9, floss, age, q11, q7, q3, gender, weight, ecc/cf, mo.age, fa.age, q5
k. Predictors: (Constant), q13, order, q9, floss, age, q11, q7, q3, gender, weight, ecc/cf, mo.age, fa.age, q5
l. Predictors: (Constant), q13, order, q9, floss, age, q11, q7, gender, weight, ecc/cf, mo.age, fa.age, q5
m. Predictors: (Constant), order, q9, floss, age, q11, q7, gender, weight, ecc/cf, mo.age, fa.age, q5
n. Predictors: (Constant), order, q9, floss, age, q11, q7, gender, weight, ecc/cf, mo.age, fa.age
o. Predictors: (Constant), order, q9, age, q11, q7, gender, weight, ecc/cf, mo.age, fa.age
p. Predictors: (Constant), order, q9, age, q11, gender, weight, ecc/cf, mo.age, fa.age
q. Predictors: (Constant), order, q9, age, q11, weight, ecc/cf, mo.age, fa.age
r. Predictors: (Constant), order, age, q11, weight, ecc/cf, mo.age, fa.age
s. Predictors: (Constant), order, age, weight, ecc/cf, mo.age, fa.age
t. Predictors: (Constant), order, age, weight, ecc/cf, fa.age
u. Predictors: (Constant), order, age, weight, ecc/cf
Coefficientsa
Model		Unstandardized Coefficients		Standardized Coefficients	t	Sig.
		B	Std. Error	Beta
1	(Constant)	411.375	362.495		1.13484	0.273158
	ecc/cf	-170	54.3295	-0.615983	-3.12906	0.00647337
	age	-6.48602	2.2333	-0.382865	-2.90423	0.0103498
	gender	-20.9513	31.3804	-0.0758207	-0.667657	0.513868
	weight	94.1097	45.0289	0.32379	2.08998	0.0529429
	order	-22.3568	29.7328	-0.150248	-0.751922	0.463016
	fa.edu	6.05483	14.8484	0.062671	0.407777	0.688842
	mo.edu	2.52902	23.0037	0.0209767	0.10994	0.913824
	fa.age	-4.04227	5.88279	-0.147665	-0.687134	0.501837
	mo.age	5.95788	6.76193	0.195841	0.881091	0.391312
	q3	-15.7102	24.869	-0.0741661	-0.631717	0.536494
	q4	4.48429	26.4188	0.0264007	0.169739	0.867343
	q5	52.8798	101.724	0.341548	0.519835	0.610296
	brush	-11.0418	125.596	-0.0304042	-0.087915	0.931035
	floss	-72.3303	103.861	-0.256788	-0.696417	0.496161
	mw	-57.2107	118.207	-0.173128	-0.483985	0.634954
	q6	0.362161	52.5869	0.00199447	0.00688692	0.99459
	q7	-31.8403	40.0155	-0.105739	-0.7957	0.437853
	q8	6.36227	22.3491	0.0322745	0.284677	0.779543
	q9	-27.6018	23.9988	-0.115666	-1.15013	0.26699
	q10	6.44262	23.2778	0.0383409	0.276771	0.785499
	q11	72.9046	86.6879	0.0824853	0.841	0.41274
	q12	-18.6382	84.2365	-0.0294374	-0.22126	0.827689
	q13	-31.2588	37.492	-0.094594	-0.833745	0.416699
2	(Constant)	410.893	345.071		1.19075	0.250113
	ecc/cf	-169.943	52.0857	-0.615776	-3.26275	0.00458406
	age	-6.48879	2.13119	-0.383029	-3.04468	0.00732206
	gender	-20.9278	30.262	-0.0757354	-0.691554	0.498554
	weight	94.1527	43.2613	0.323938	2.17637	0.0439158
	order	-22.2493	24.55	-0.149525	-0.906283	0.377453
	fa.edu	6.0429	14.3068	0.0625475	0.422381	0.678041
	mo.edu	2.56363	21.7778	0.0212638	0.117718	0.907671
	fa.age	-4.03544	5.62557	-0.147415	-0.717339	0.482906
	mo.age	5.94471	6.29261	0.195409	0.944714	0.35804
	q3	-15.7099	24.1265	-0.0741645	-0.651146	0.523658
	q4	4.55308	23.7278	0.0268057	0.191888	0.850103
	q5	52.991	97.4351	0.342266	0.543859	0.5936
	brush	-10.7454	114.47	-0.0295881	-0.0938705	0.92631
	floss	-72.2298	99.7609	-0.256432	-0.724029	0.478894
	mw	-57.3171	113.694	-0.173451	-0.504135	0.620637
	q7	-31.7591	37.0945	-0.105469	-0.856166	0.403813
	q8	6.39802	21.0888	0.0324559	0.303385	0.765278
	q9	-27.6122	23.2364	-0.115709	-1.18832	0.251045
	q10	6.44096	22.5816	0.038331	0.285231	0.778913
	q11	73.0306	82.2043	0.0826279	0.888404	0.386721
	q12	-18.4567	77.6182	-0.0291507	-0.237788	0.814888
	q13	-31.4095	29.532	-0.0950502	-1.06357	0.302397
3	(Constant)	408.894	334.796		1.22132	0.23772
	ecc/cf	-171.663	47.3953	-0.622008	-3.62194	0.00194969
	age	-6.50887	2.06122	-0.384214	-3.15778	0.00544462
	gender	-20.7841	29.3793	-0.0752153	-0.707439	0.488353
	weight	95.3143	40.2965	0.327934	2.36533	0.029445
	order	-23.1525	21.9551	-0.155595	-1.05454	0.305587
	fa.edu	6.2079	13.8019	0.0642553	0.449785	0.658235
	mo.edu	2.21308	20.8561	0.0183562	0.106112	0.916667
	fa.age	-4.07301	5.45463	-0.148788	-0.746706	0.464883
	mo.age	6.14733	5.74579	0.202069	1.06988	0.298809
	q3	-15.5443	23.39	-0.0733829	-0.664568	0.514751
	q4	3.48741	20.2539	0.0205317	0.172184	0.865214
	q5	44.8596	43.3641	0.289746	1.03449	0.314608
	floss	-64.7571	58.4459	-0.229902	-1.10798	0.282455
	mw	-49.0525	69.9272	-0.148441	-0.70148	0.491974
	q7	-32.2872	35.6416	-0.107223	-0.905884	0.376964
	q8	5.84664	19.6887	0.0296588	0.296954	0.769901
	q9	-27.3658	22.443	-0.114676	-1.21935	0.23845
	q10	6.14725	21.7393	0.0365831	0.282771	0.780578
	q11	73.6744	79.6304	0.0833563	0.925205	0.367098
	q12	-21.0103	70.6648	-0.0331841	-0.297324	0.769623
	q13	-30.8795	28.1778	-0.0934461	-1.09588	0.287578
4	(Constant)	410.013	325.807		1.25845	0.223472
	ecc/cf	-174.34	39.0625	-0.631709	-4.46311	0.000266602
	age	-6.46688	1.96954	-0.381735	-3.28345	0.00390833
	gender	-21.4783	27.8864	-0.0777276	-0.770206	0.450649
	weight	96.7852	36.8393	0.332995	2.62723	0.0165912
	order	-23.9245	20.1685	-0.160784	-1.18623	0.250152
	fa.edu	6.61212	12.916	0.0684392	0.511931	0.614598
	fa.age	-3.99369	5.26072	-0.14589	-0.759154	0.457076
	mo.age	6.12268	5.58972	0.201259	1.09535	0.287056
	q3	-15.9916	22.4004	-0.0754948	-0.713901	0.483967
	q4	3.40163	19.7042	0.0200266	0.172635	0.864764
	q5	43.7822	41.047	0.282787	1.06664	0.299503
	floss	-62.9291	54.3766	-0.223412	-1.15728	0.2615
	mw	-46.3419	63.3779	-0.140238	-0.731199	0.47358
	q7	-31.7143	34.3014	-0.105321	-0.924577	0.366781
	q8	5.94529	19.1482	0.0301592	0.310488	0.75957
	q9	-26.9114	21.4498	-0.112772	-1.25462	0.224831
	q10	5.46987	20.233	0.0325519	0.270344	0.78981
	q11	73.2779	77.4454	0.0829077	0.946189	0.355931
	q12	-22.8877	66.6104	-0.0361491	-0.343605	0.734917
	q13	-30.7292	27.4001	-0.0929914	-1.1215	0.27605
5	(Constant)	419.986	312.77		1.34279	0.194381
	ecc/cf	-176.06	36.8435	-0.63794	-4.77859	0.000114544
	age	-6.5151	1.90176	-0.384582	-3.42583	0.00267698
	gender	-22.2348	26.8637	-0.0804653	-0.827689	0.417614
	weight	95.7501	35.4555	0.329434	2.70057	0.0137608
	order	-25.3372	17.9811	-0.170277	-1.4091	0.174166
	fa.edu	6.71541	12.5853	0.0695084	0.533591	0.599506
	fa.age	-4.00619	5.13105	-0.146347	-0.780774	0.444079
	mo.age	6.31704	5.34072	0.207647	1.18281	0.250756
	q3	-15.7395	21.8038	-0.0743044	-0.721869	0.478731
	q5	42.1274	38.932	0.272099	1.08208	0.292093
	floss	-60.8048	51.6655	-0.21587	-1.17689	0.253055
	mw	-42.9199	58.7201	-0.129882	-0.730923	0.473303
	q7	-30.5815	32.8412	-0.101559	-0.931194	0.362858
	q8	5.50278	18.5099	0.0279145	0.297289	0.769312
	q9	-26.4139	20.7334	-0.110688	-1.27398	0.217277
	q10	6.17725	19.3271	0.0367617	0.319615	0.752575
	q11	71.6196	74.9602	0.0810314	0.955435	0.350765
	q12	-23.0133	64.9708	-0.0363475	-0.354209	0.726889
	q13	-29.6867	26.0701	-0.0898367	-1.13873	0.268274
6	(Constant)	464.818	268.001		1.73439	0.0975054
	ecc/cf	-173.823	35.2752	-0.629834	-4.92761	7.11229e-05
	age	-6.72474	1.72743	-0.396957	-3.89292	0.000838978
	gender	-23.1674	26.0944	-0.0838403	-0.887831	0.384688
	weight	91.491	31.7204	0.31478	2.8843	0.00887451
	order	-26.1199	17.397	-0.175538	-1.50141	0.148138
	fa.edu	6.69075	12.3089	0.0692531	0.543572	0.592461
	fa.age	-4.11629	5.00535	-0.150369	-0.822379	0.420101
	mo.age	6.32446	5.22345	0.207891	1.21078	0.23943
	q3	-15.0514	21.2048	-0.0710561	-0.709811	0.485629
	q5	43.1587	37.9261	0.27876	1.13797	0.26795
	floss	-62.2687	50.3016	-0.221067	-1.23791	0.229412
	mw	-42.5563	57.419	-0.128782	-0.741154	0.466808
	q7	-29.9973	32.0629	-0.0996187	-0.935576	0.360127
	q9	-25.2052	19.8847	-0.105623	-1.26757	0.218827
	q10	5.39442	18.7267	0.0321029	0.28806	0.776125
	q11	71.7751	73.3134	0.0812074	0.979018	0.338716
	q12	-29.796	59.498	-0.0470603	-0.50079	0.621727
	q13	-28.215	25.0341	-0.0853832	-1.12707	0.272429
7	(Constant)	495.629	240.556		2.06035	0.0513857
	ecc/cf	-173.206	34.4687	-0.627601	-5.02504	4.95854e-05
	age	-6.92138	1.5534	-0.408564	-4.45564	0.000198226
	gender	-24.525	25.1246	-0.0887533	-0.976133	0.339611
	weight	93.4691	30.3159	0.321586	3.08317	0.00543461
	order	-24.7999	16.4291	-0.166667	-1.50951	0.145398
	fa.edu	6.34579	11.9924	0.0656825	0.529149	0.602001
	fa.age	-4.57487	4.64549	-0.167121	-0.984798	0.335431
	mo.age	6.16466	5.08451	0.202638	1.21244	0.238204
	q3	-12.7946	19.2894	-0.0604021	-0.663298	0.514031
	q5	39.663	35.1752	0.256181	1.12758	0.271645
	floss	-55.5848	43.6903	-0.197338	-1.27225	0.216569
	mw	-35.4645	50.7807	-0.107321	-0.698386	0.492253
	q7	-29.6092	31.3598	-0.0983299	-0.944176	0.355335
	q9	-26.2816	19.1191	-0.110133	-1.37463	0.183088
	q11	76.9008	69.6232	0.0870067	1.10453	0.281298
	q12	-26.1315	56.8979	-0.0412725	-0.459271	0.650546
	q13	-26.9436	24.1229	-0.0815356	-1.11693	0.276074
8	(Constant)	493.024	236.328		2.08619	0.0482427
	ecc/cf	-171.117	33.5758	-0.620029	-5.09643	3.67353e-05
	age	-7.08207	1.48729	-0.41805	-4.76172	8.43119e-05
	gender	-26.5573	24.3039	-0.0961081	-1.09272	0.285831
	weight	92.9817	29.7731	0.319909	3.12302	0.00477941
	order	-22.8564	15.6001	-0.153605	-1.46515	0.156418
	fa.edu	5.97882	11.7587	0.0618843	0.508458	0.615975
	fa.age	-5.20931	4.3586	-0.190297	-1.19518	0.244195
	mo.age	6.73933	4.84287	0.221528	1.3916	0.177358
	q3	-10.3089	18.1942	-0.0486672	-0.566604	0.576471
	q5	36.8403	34.0349	0.23795	1.08243	0.290281
	floss	-52.3379	42.3685	-0.185811	-1.2353	0.229188
	mw	-32.1332	49.3903	-0.0972402	-0.650598	0.521753
	q7	-32.7693	30.0662	-0.108825	-1.0899	0.287043
	q9	-27.3877	18.6386	-0.114768	-1.46941	0.155269
	q11	73.1794	67.9536	0.0827963	1.0769	0.29269
	q13	-26.633	23.6961	-0.0805957	-1.12394	0.272633
9	(Constant)	521.142	226.19		2.304	0.0301884
	ecc/cf	-181.452	26.3082	-0.657477	-6.89717	3.92308e-07
	age	-7.0849	1.46413	-0.418217	-4.83899	6.25436e-05
	gender	-26.5596	23.9255	-0.0961162	-1.11009	0.277958
	weight	95.3897	28.9364	0.328194	3.29653	0.00303751
	order	-24.6796	14.946	-0.165858	-1.65125	0.111715
	fa.age	-5.78976	4.14095	-0.211501	-1.39817	0.17485
	mo.age	7.16343	4.69623	0.235469	1.52536	0.140241
	q3	-9.62684	17.8622	-0.0454473	-0.538951	0.594885
	q5	32.8151	32.5861	0.211951	1.00703	0.323966
	floss	-46.832	40.3236	-0.166264	-1.1614	0.256899
	mw	-24.1886	46.1242	-0.0731985	-0.524423	0.604795
	q7	-33.1637	29.5883	-0.110134	-1.12084	0.273447
	q9	-27.1555	18.3429	-0.113795	-1.48044	0.151766
	q11	71.4542	66.8122	0.0808443	1.06948	0.295493
	q13	-24.0769	22.7962	-0.0728603	-1.05618	0.301403
10	(Constant)	549.79	216.288		2.54193	0.0175994
	ecc/cf	-182.584	25.8364	-0.661581	-7.06695	2.08558e-07
	age	-7.1043	1.44228	-0.419362	-4.92574	4.51703e-05
	gender	-29.9762	22.6852	-0.108481	-1.3214	0.198334
	weight	90.8728	27.2213	0.312653	3.33829	0.00264247
	order	-25.3502	14.6737	-0.170365	-1.7276	0.0963968
	fa.age	-5.20022	3.92723	-0.189965	-1.32414	0.197435
	mo.age	6.33973	4.36114	0.208393	1.45369	0.158472
	q3	-10.389	17.5429	-0.0490453	-0.592204	0.559032
	q5	19.023	18.9592	0.122869	1.00337	0.325296
	floss	-33.1139	30.2393	-0.117561	-1.09506	0.283929
	q7	-30.0959	28.5806	-0.0999462	-1.05302	0.302405
	q9	-26.5739	18.0419	-0.111358	-1.4729	0.153258
	q11	73.5544	65.7179	0.0832205	1.11924	0.273675
	q13	-23.4491	22.4322	-0.0709605	-1.04533	0.305874
11	(Constant)	571.561	210.463		2.71574	0.011596
	ecc/cf	-179.591	25.0187	-0.650734	-7.17826	1.26823e-07
	age	-7.25244	1.40257	-0.428107	-5.17081	2.14225e-05
	gender	-30.8293	22.3549	-0.111568	-1.37908	0.179617
	weight	92.4626	26.7483	0.318123	3.45677	0.00189277
	order	-25.781	14.4715	-0.17326	-1.7815	0.0865173
	fa.age	-6.03726	3.61802	-0.220542	-1.66866	0.107184
	mo.age	6.67117	4.27073	0.219288	1.56207	0.130363
	q5	17.1666	18.4632	0.110878	0.929769	0.361043
	floss	-28.187	28.7071	-0.10007	-0.981885	0.335206
	q7	-31.2045	28.1609	-0.103628	-1.10808	0.277973
	q9	-24.0048	17.2925	-0.100592	-1.38816	0.176869
	q11	70.154	64.644	0.0793732	1.08524	0.287778
	q13	-19.5886	21.1945	-0.0592781	-0.924231	0.363865
12	(Constant)	580.396	209.677		2.76805	0.0100628
	ecc/cf	-175.14	24.4844	-0.634605	-7.15311	1.08207e-07
	age	-7.24511	1.39876	-0.427674	-5.17967	1.87984e-05
	gender	-30.8273	22.2945	-0.111561	-1.38273	0.178077
	weight	91.96	26.6704	0.316394	3.44801	0.00186661
	order	-24.4783	14.3638	-0.164505	-1.70417	0.0998335
	fa.age	-6.28699	3.59816	-0.229665	-1.74728	0.0919561
	mo.age	6.64958	4.25912	0.218578	1.56126	0.130109
	q5	17.3271	18.4125	0.111915	0.94105	0.355023
	floss	-27.1821	28.6089	-0.0965022	-0.950126	0.350476
	q7	-32.7598	28.0346	-0.108793	-1.16855	0.2528
	q9	-22.7451	17.1921	-0.0953135	-1.323	0.196933
	q11	61.9248	63.8548	0.0700626	0.969776	0.340766
13	(Constant)	595.859	208.604		2.85641	0.00798758
	ecc/cf	-181.953	23.3416	-0.659293	-7.79524	1.71833e-08
	age	-7.3163	1.39385	-0.431876	-5.24897	1.40447e-05
	gender	-23.741	20.9414	-0.0859163	-1.13369	0.266538
	weight	92.4511	26.6108	0.318083	3.4742	0.00168577
	order	-26.309	14.2023	-0.176809	-1.85245	0.074531
	fa.age	-5.88148	3.56496	-0.214852	-1.6498	0.110159
	mo.age	6.25263	4.22951	0.20553	1.47833	0.15048
	floss	-11.208	22.9818	-0.039791	-0.487692	0.629565
	q7	-19.6195	24.2599	-0.0651548	-0.80872	0.425495
	q9	-20.519	16.9938	-0.0859849	-1.20744	0.237363
	q11	56.9141	63.5022	0.0643934	0.896254	0.377758
14	(Constant)	580.871	203.599		2.85302	0.00790769
	ecc/cf	-177.594	21.277	-0.643498	-8.34673	3.35839e-09
	age	-7.2995	1.375	-0.430885	-5.30874	1.07554e-05
	gender	-20.1946	19.3785	-0.0730822	-1.04212	0.305968
	weight	93.1582	26.2198	0.320516	3.55298	0.0013259
	order	-25.0013	13.7624	-0.16802	-1.81664	0.079622
	fa.age	-5.82244	3.51577	-0.212695	-1.65609	0.108486
	mo.age	6.05453	4.15427	0.199018	1.45742	0.155744
	q7	-21.2728	23.7041	-0.0706455	-0.897432	0.376879
	q9	-19.5657	16.6577	-0.0819901	-1.17457	0.24972
	q11	62.2399	61.7287	0.0704191	1.00828	0.321659
15	(Constant)	501.21	182.635		2.74433	0.0101384
	ecc/cf	-171.544	20.1152	-0.621575	-8.52807	1.62482e-09
	age	-7.20032	1.3661	-0.42503	-5.27073	1.08447e-05
	gender	-14.1996	18.1315	-0.0513867	-0.783141	0.439683
	weight	99.7165	25.099	0.34308	3.97293	0.00041131
	order	-26.5825	13.6048	-0.178646	-1.9539	0.0600917
	fa.age	-5.80575	3.5043	-0.212085	-1.65675	0.107994
	mo.age	6.79959	4.05724	0.223509	1.67591	0.104149
	q9	-22.4772	16.2856	-0.0941907	-1.38019	0.177729
	q11	75.4715	59.7473	0.0853896	1.26318	0.216254
16	(Constant)	476.221	178.701		2.66491	0.0121152
	ecc/cf	-173.693	19.8024	-0.629362	-8.77128	6.65564e-10
	age	-7.07542	1.34826	-0.417657	-5.2478	1.05531e-05
	weight	99.7174	24.9419	0.343083	3.99798	0.00036736
	order	-26.1839	13.5102	-0.175968	-1.93808	0.0617676
	fa.age	-5.82167	3.48232	-0.212667	-1.67178	0.104634
	mo.age	6.82145	4.03177	0.224228	1.69193	0.10069
	q9	-19.2114	15.6442	-0.0805054	-1.22802	0.228681
	q11	81.6652	58.851	0.0923972	1.38766	0.175136
17	(Constant)	508.89	178.107		2.85722	0.00745166
	ecc/cf	-172.677	19.9416	-0.625681	-8.65912	6.78242e-10
	age	-7.10059	1.35877	-0.419143	-5.22576	1.03036e-05
	weight	90.6973	24.0243	0.312049	3.77523	0.000655642
	order	-25.3427	13.5995	-0.170315	-1.8635	0.071591
	fa.age	-5.37373	3.49054	-0.196303	-1.53951	0.133511
	mo.age	5.86972	3.98786	0.192944	1.4719	0.150816
	q11	66.0352	57.9126	0.0747132	1.14026	0.262642
18	(Constant)	605.893	157.187		3.8546	0.000507365
	ecc/cf	-168.135	19.6285	-0.609226	-8.56587	6.719e-10
	age	-7.14981	1.36425	-0.422049	-5.24086	9.06493e-06
	weight	84.494	23.5064	0.290706	3.59451	0.00104622
	order	-22.6202	13.449	-0.152018	-1.68192	0.102026
	fa.age	-5.66557	3.49695	-0.206964	-1.62015	0.114719
	mo.age	5.69244	4.00291	0.187116	1.42208	0.164388
19	(Constant)	642.479	157.381		4.08232	0.000255599
	ecc/cf	-173.68	19.5245	-0.629316	-8.89549	2.13757e-10
	age	-6.89029	1.37216	-0.406729	-5.0215	1.61105e-05
	weight	82.3167	23.8066	0.283215	3.45773	0.00148334
	order	-15.4635	12.6581	-0.103922	-1.22163	0.230251
	fa.age	-2.05159	2.43797	-0.074945	-0.841516	0.405939
20	(Constant)	600.53	148.654		4.03978	0.000278217
	ecc/cf	-181.509	17.0936	-0.657685	-10.6186	1.72261e-12
	age	-7.00198	1.36002	-0.413322	-5.14844	1.02402e-05
	weight	79.3017	23.4371	0.272842	3.3836	0.00177584
	order	-22.5795	9.37975	-0.151745	-2.40726	0.021482
a. Dependent Variable: cystatin s
Excluded Variablesa
Model		Beta In	t	Sig.	Partial Correlation	Collinearity Statistics
						Tolerance
2	q6	.002b	0.00688692	0.99459	0.00172173	0.0702668
3	q6	-.007c	-0.0254883	0.979962	-0.0061817	0.0796135
	brush	-.030c	-0.0938705	0.92631	-0.022761	0.0558279
4	q6	.001d	0.00265667	0.99791	0.000626182	0.0855523
	brush	-.023d	-0.0769294	0.939528	-0.0181295	0.0575192
	mo.edu	.018d	0.106112	0.916667	0.025003	0.175143
5	q6	.019e	0.0901888	0.929081	0.0206863	0.115486
	brush	.003e	0.0110654	0.991287	0.00253858	0.0736987
	mo.edu	.017e	0.101956	0.91986	0.0233838	0.175422
	q4	.020e	0.172635	0.864764	0.0395741	0.369199
6	q6	.031f	0.15432	0.878904	0.0344864	0.121143
	brush	.017f	0.0689918	0.945681	0.0154252	0.076615
	mo.edu	.020f	0.119958	0.905713	0.0268138	0.175916
	q4	.015f	0.135355	0.893684	0.0302524	0.375936
	q8	.028f	0.297289	0.769312	0.0663294	0.536195
7	q6	.033g	0.168432	0.867855	0.0367301	0.121311
	brush	.027g	0.112671	0.911361	0.0245795	0.078358
	mo.edu	.004g	0.0259279	0.97956	0.00565784	0.195254
	q4	.021g	0.198347	0.844681	0.0432424	0.395015
	q8	.024g	0.261789	0.796035	0.057034	0.546336
	q10	.032g	0.28806	0.776125	0.062736	0.364105
8	q6	.008h	0.043499	0.965696	0.00927363	0.130578
	brush	-.002h	-0.00764477	0.993969	-0.00162987	0.0840003
	mo.edu	.025h	0.178128	0.860252	0.0379497	0.219933
	q4	.017h	0.161723	0.873	0.034459	0.397984
	q8	.035h	0.421473	0.677499	0.0894978	0.638251
	q10	.020h	0.188508	0.852207	0.0401575	0.381547
	q12	-.041h	-0.459271	0.650546	-0.0974508	0.536629
9	q6	.005i	0.0296572	0.976596	0.00618383	0.130686
	brush	-.007i	-0.0291477	0.976998	-0.00607761	0.0841508
	mo.edu	.041i	0.304265	0.763662	0.0633162	0.23515
	q4	.019i	0.179632	0.859014	0.0374297	0.398346
	q8	.034i	0.41869	0.679326	0.0869722	0.638483
	q10	.016i	0.14992	0.882135	0.0312452	0.384077
	q12	-.038i	-0.431772	0.669928	-0.089668	0.539022
	fa.edu	.062i	0.508458	0.615975	0.10543	0.282519
10	q6	.035j	0.212551	0.833472	0.0433459	0.149312
	brush	.054j	0.361082	0.721197	0.0735062	0.179836
	mo.edu	.012j	0.0940868	0.925821	0.0192018	0.272278
	q4	-.006j	-0.0604558	0.952293	-0.0123396	0.489421
	q8	.034j	0.419868	0.678317	0.0853921	0.638549
	q10	-.006j	-0.0673858	0.946833	-0.0137538	0.455979
	q12	-.032j	-0.367186	0.716698	-0.0747418	0.548072
	fa.edu	.037j	0.322926	0.749548	0.0657742	0.313939
	mw	-.073j	-0.524423	0.604795	-0.106439	0.208175
11	q6	.044k	0.270081	0.789315	0.0539375	0.15065
	brush	.063k	0.424616	0.674749	0.0846186	0.181728
	mo.edu	.021k	0.175597	0.862025	0.0350977	0.27755
	q4	-.013k	-0.146134	0.884987	-0.0292144	0.499977
	q8	.025k	0.320841	0.750997	0.0640365	0.656748
	q10	-.023k	-0.255145	0.800698	-0.0509628	0.509241
	q12	-.015k	-0.188698	0.851853	-0.0377127	0.596289
	fa.edu	.030k	0.269168	0.79001	0.0537557	0.316843
	mw	-.079k	-0.578431	0.568148	-0.11492	0.209562
	q3	-.049k	-0.592204	0.559032	-0.117619	0.574165
12	q6	.090l	0.605809	0.549894	0.117979	0.177208
	brush	.054l	0.368525	0.715466	0.0720856	0.182424
	mo.edu	.012l	0.103383	0.918452	0.0202709	0.27931
	q4	-.026l	-0.29273	0.772052	-0.0573147	0.513507
	q8	.016l	0.208771	0.836254	0.040909	0.666557
	q10	-.024l	-0.275874	0.784826	-0.0540243	0.509484
	q12	-.021l	-0.260617	0.796441	-0.0510445	0.600013
	fa.edu	.013l	0.115194	0.909176	0.0225857	0.325803
	mw	-.069l	-0.505173	0.617693	-0.09859	0.210886
	q3	-.024l	-0.300904	0.765881	-0.0589097	0.627125
	q13	-.059l	-0.924231	0.363865	-0.178351	0.933421
13	q6	.125m	1.04593	0.304869	0.197331	0.264184
	brush	.096m	0.926987	0.362146	0.175626	0.359757
	mo.edu	.023m	0.196055	0.846035	0.037704	0.282143
	q4	-.018m	-0.203379	0.840364	-0.0391104	0.518239
	q8	.027m	0.352139	0.727468	0.067614	0.68325
	q10	-.012m	-0.13624	0.892642	-0.0262105	0.520884
	q12	-.017m	-0.212819	0.833067	-0.0409227	0.60163
	fa.edu	.019m	0.172871	0.864042	0.0332507	0.327065
	mw	.037m	0.459546	0.649521	0.0880958	0.619192
	q3	-.012m	-0.14822	0.883271	-0.0285133	0.64382
	q13	-.060m	-0.93537	0.357889	-0.177164	0.933504
	q5	.112m	0.94105	0.355023	0.178206	0.270025
14	q6	.060n	0.600784	0.552816	0.112813	0.380982
	brush	.088n	0.869685	0.391867	0.162179	0.365355
	mo.edu	.015n	0.12626	0.900428	0.0238542	0.28819
	q4	-.023n	-0.269549	0.789484	-0.050874	0.527685
	q8	.031n	0.423603	0.675092	0.0797982	0.697607
	q10	-.022n	-0.262189	0.795095	-0.0494884	0.56023
	q12	-.018n	-0.228659	0.820796	-0.0431722	0.602054
	fa.edu	.015n	0.13581	0.892943	0.0256572	0.329174
	mw	.039n	0.49238	0.626289	0.0926509	0.62108
	q3	-.004n	-0.0502582	0.960273	-0.00949749	0.67055
	q13	-.058n	-0.919531	0.365672	-0.171209	0.936228
	q5	.045n	0.469546	0.642316	0.0883885	0.416736
	floss	-.040n	-0.487692	0.629565	-0.0917762	0.571345
15	q6	-.003o	-0.0362871	0.971302	-0.0067382	0.582698
	brush	.015o	0.179539	0.858763	0.0333211	0.556357
	mo.edu	.011o	0.0962854	0.923956	0.0178769	0.28853
	q4	-.038o	-0.454629	0.652761	-0.0841232	0.552891
	q8	.028o	0.380887	0.706063	0.0705528	0.69929
	q10	-.032o	-0.393649	0.696719	-0.0729044	0.573107
	q12	-.036o	-0.474367	0.638791	-0.087748	0.655495
	fa.edu	.018o	0.167656	0.868018	0.0311178	0.329588
	mw	.014o	0.193282	0.848085	0.0358685	0.687261
	q3	-.011o	-0.150992	0.881028	-0.0280274	0.679361
	q13	-.061o	-0.973507	0.338352	-0.177892	0.939223
	q5	-.001o	-0.0157378	0.987551	-0.00292242	0.543112
	floss	-.049o	-0.610309	0.546411	-0.112611	0.582724
	q7	-.071o	-0.897432	0.376879	-0.164382	0.597645
16	q6	.016p	0.205206	0.838798	0.037439	0.64435
	brush	.029p	0.361726	0.720092	0.0658982	0.590151
	mo.edu	.024p	0.21649	0.830071	0.0394947	0.295682
	q4	-.029p	-0.358879	0.722199	-0.0653818	0.561248
	q8	.032p	0.436953	0.665274	0.0795237	0.702694
	q10	-.025p	-0.313562	0.756024	-0.0571547	0.579295
	q12	-.039p	-0.514473	0.610691	-0.0935178	0.65699
	fa.edu	.008p	0.075682	0.940175	0.0138163	0.334282
	mw	-.008p	-0.116032	0.908401	-0.0211797	0.804339
	q3	-.021p	-0.280808	0.780786	-0.051201	0.699218
	q13	-.061p	-0.977065	0.33635	-0.175615	0.939234
	q5	.005p	0.0573426	0.954652	0.0104687	0.547986
	floss	-.018p	-0.245363	0.807846	-0.044752	0.696525
	q7	-.042p	-0.572512	0.571241	-0.10396	0.678244
	gender	-.051p	-0.783141	0.439683	-0.141542	0.854597
17	q6	-.010q	-0.137161	0.891791	-0.0246273	0.698077
	brush	.000q	-0.00442696	0.996496	-0.000795106	0.644202
	mo.edu	-.009q	-0.0830418	0.934352	-0.0149131	0.314228
	q4	-.036q	-0.441026	0.662255	-0.0789632	0.564086
	q8	.015q	0.202981	0.840476	0.0364323	0.727642
	q10	-.005q	-0.0619978	0.950963	-0.0111344	0.603962
	q12	-.058q	-0.794897	0.432717	-0.141335	0.698993
	fa.edu	.017q	0.162921	0.871638	0.0292489	0.336089
	mw	-.010q	-0.147658	0.883569	-0.0265108	0.80493
	q3	-.003q	-0.046137	0.963497	-0.00828617	0.725252
	q13	-.055q	-0.883719	0.38365	-0.156758	0.943423
	q5	-.011q	-0.137915	0.891199	-0.0247627	0.562719
	floss	-.020q	-0.270813	0.78833	-0.0485821	0.696885
	q7	-.063q	-0.882351	0.384378	-0.156522	0.733
	gender	-.028q	-0.438202	0.664279	-0.0784607	0.914562
	q9	-.081q	-1.22802	0.228681	-0.215383	0.845461
18	q6	-.019r	-0.259413	0.796978	-0.0458101	0.706692
	brush	-.010r	-0.124916	0.901371	-0.0220769	0.651777
	mo.edu	-.027r	-0.242563	0.809892	-0.0428401	0.320843
	q4	-.045r	-0.550815	0.585586	-0.096913	0.569866
	q8	.016r	0.215331	0.830876	0.038038	0.727743
	q10	.006r	0.0740101	0.941463	0.0130821	0.612942
	q12	-.052r	-0.706914	0.484736	-0.124002	0.702616
	fa.edu	.008r	0.0716206	0.94335	0.0126598	0.338284
	mw	-.025r	-0.374518	0.710489	-0.0660615	0.840463
	q3	-.005r	-0.0749843	0.940694	-0.0132543	0.725742
	q13	-.045r	-0.721124	0.476069	-0.126455	0.959901
	q5	-.031r	-0.384597	0.70308	-0.0678312	0.592317
	floss	-.031r	-0.423353	0.674869	-0.0746303	0.710617
	q7	-.072r	-1.01446	0.317975	-0.176516	0.744199
	gender	-.040r	-0.639089	0.527314	-0.112262	0.947211
	q9	-.061r	-0.936952	0.355801	-0.163405	0.886946
	q11	.075r	1.14026	0.262642	0.197597	0.859772
19	q6	-.043s	-0.603296	0.550436	-0.104446	0.756151
	brush	-.043s	-0.588029	0.560516	-0.101831	0.736912
	mo.edu	.019s	0.177787	0.859977	0.030934	0.351229
	q4	-.013s	-0.165463	0.869589	-0.0287915	0.610631
	q8	.025s	0.346718	0.731004	0.0602462	0.73477
	q10	-.009s	-0.108168	0.914518	-0.0188262	0.623601
	q12	-.074s	-1.03687	0.307333	-0.177626	0.751405
	fa.edu	.046s	0.440772	0.662252	0.0765036	0.364697
	mw	-.020s	-0.290522	0.773235	-0.0505088	0.84313
	q3	-.026s	-0.366663	0.716211	-0.0636981	0.760153
	q13	-.048s	-0.750324	0.458376	-0.129515	0.960673
	q5	-.039s	-0.483588	0.631872	-0.0838851	0.595747
	floss	-.023s	-0.310292	0.75829	-0.0539363	0.714761
	q7	-.083s	-1.17301	0.249188	-0.200067	0.756038
	gender	-.045s	-0.697552	0.490343	-0.120543	0.949462
	q9	-.043s	-0.652045	0.518888	-0.112782	0.916633
	q11	.071s	1.06504	0.29459	0.182293	0.861081
	mo.age	.187s	1.42208	0.164388	0.240298	0.215143
20	q6	-.039t	-0.551029	0.585217	-0.0940815	0.759222
	brush	-.035t	-0.489414	0.627691	-0.0836397	0.746847
	mo.edu	.003t	0.030067	0.976189	0.00515639	0.362317
	q4	-.021t	-0.258614	0.797492	-0.0443084	0.618382
	q8	.027t	0.366345	0.716378	0.062704	0.735114
	q10	.017t	0.233365	0.816877	0.0399897	0.742062
	q12	-.076t	-1.06646	0.29373	-0.179912	0.75205
	fa.edu	.057t	0.559863	0.579243	0.0955762	0.372484
	mw	-.020t	-0.291873	0.772157	-0.0499933	0.84313
	q3	-.041t	-0.601115	0.55175	-0.102547	0.833356
	q13	-.051t	-0.816213	0.42006	-0.138628	0.966206
	q5	-.040t	-0.493837	0.624596	-0.0843903	0.595801
	floss	-.026t	-0.347361	0.730461	-0.0594665	0.716081
	q7	-.071t	-1.01325	0.318098	-0.171205	0.777995
	gender	-.045t	-0.713409	0.480461	-0.121443	0.949677
	q9	-.044t	-0.671798	0.506252	-0.114455	0.916998
	q11	.078t	1.18661	0.243609	0.199414	0.879992
	mo.age	.032t	0.347955	0.730019	0.0595678	0.455946
	fa.age	-.075t	-0.841516	0.405939	-0.142839	0.483737
a. Dependent Variable: cystatin s
b. Predictors in the Model: (Constant), q13, mw, q8, order, q9, floss, age, q11, q7, q3, fa.edu, gender, q10, q12, q4, brush, weight, ecc/cf, mo.age, mo.edu, fa.age, q5
c. Predictors in the Model: (Constant), q13, mw, q8, order, q9, floss, age, q11, q7, q3, fa.edu, gender, q10, q12, q4, weight, ecc/cf, mo.age, mo.edu, fa.age, q5
d. Predictors in the Model: (Constant), q13, mw, q8, order, q9, floss, age, q11, q7, q3, fa.edu, gender, q10, q12, q4, weight, ecc/cf, mo.age, fa.age, q5
e. Predictors in the Model: (Constant), q13, mw, q8, order, q9, floss, age, q11, q7, q3, fa.edu, gender, q10, q12, weight, ecc/cf, mo.age, fa.age, q5
f. Predictors in the Model: (Constant), q13, mw, order, q9, floss, age, q11, q7, q3, fa.edu, gender, q10, q12, weight, ecc/cf, mo.age, fa.age, q5
g. Predictors in the Model: (Constant), q13, mw, order, q9, floss, age, q11, q7, q3, fa.edu, gender, q12, weight, ecc/cf, mo.age, fa.age, q5
h. Predictors in the Model: (Constant), q13, mw, order, q9, floss, age, q11, q7, q3, fa.edu, gender, weight, ecc/cf, mo.age, fa.age, q5
i. Predictors in the Model: (Constant), q13, mw, order, q9, floss, age, q11, q7, q3, gender, weight, ecc/cf, mo.age, fa.age, q5
j. Predictors in the Model: (Constant), q13, order, q9, floss, age, q11, q7, q3, gender, weight, ecc/cf, mo.age, fa.age, q5
k. Predictors in the Model: (Constant), q13, order, q9, floss, age, q11, q7, gender, weight, ecc/cf, mo.age, fa.age, q5
l. Predictors in the Model: (Constant), order, q9, floss, age, q11, q7, gender, weight, ecc/cf, mo.age, fa.age, q5
m. Predictors in the Model: (Constant), order, q9, floss, age, q11, q7, gender, weight, ecc/cf, mo.age, fa.age
n. Predictors in the Model: (Constant), order, q9, age, q11, q7, gender, weight, ecc/cf, mo.age, fa.age
o. Predictors in the Model: (Constant), order, q9, age, q11, gender, weight, ecc/cf, mo.age, fa.age
p. Predictors in the Model: (Constant), order, q9, age, q11, weight, ecc/cf, mo.age, fa.age
q. Predictors in the Model: (Constant), order, age, q11, weight, ecc/cf, mo.age, fa.age
r. Predictors in the Model: (Constant), order, age, weight, ecc/cf, mo.age, fa.age
s. Predictors in the Model: (Constant), order, age, weight, ecc/cf, fa.age
t. Predictors in the Model: (Constant), order, age, weight, ecc/cf
REGRESSION
/MISSING LISTWISE
/STATISTICS COEFF OUTS R ANOVA
/CRITERIA=PIN(.05) POUT(.10)
/NOORIGIN
/DEPENDENT cystatins
/METHOD=BACKWARD age gender weight order fa.edu mo.edu fa.age mo.age q1 q2 q3 q4 q5 brush floss
mw q6 q7 q8 q9 q10 q11 q12 q13.
Regression
Notes
Output Created		13-DEC-2020 18:01:15
Comments
Input	Data	K:\data\Untitled2.sav
	Active Dataset	DataSet1
	Filter	<none>
	Weight	<none>
	Split File	<none>
	N of Rows in Working Data File	40
Missing Value Handling	Definition of Missing	User-defined missing values are treated as missing.
	Cases Used	Statistics are based on cases with no missing values for any variable used.
Syntax		REGRESSION /MISSING LISTWISE /STATISTICS COEFF OUTS R ANOVA /CRITERIA=PIN(.05) POUT(.10) /NOORIGIN /DEPENDENT cystatins /METHOD=BACKWARD age gender weight order fa.edu mo.edu fa.age mo.age q1 q2 q3 q4 q5 brush floss mw q6 q7 q8 q9 q10 q11 q12 q13.
Resources	Processor Time	00:00:00.08
	Elapsed Time	00:00:00.13
	Memory Required	33072 bytes
	Additional Memory Required for Residual Plots	0 bytes
Warnings
For models with dependent variable cystatin s, the following variables are constants or have missing correlations: q1, q2. They will be deleted from the analysis.
Variables Entered/Removeda
Model	Variables Entered	Variables Removed	Method
1	q13, mw, q8, order, q9, floss, age, q11, q7, q3, fa.edu, gender, q10, q12, q4, brush, weight, fa.age, mo.edu, mo.age, q6, q5b		Enter
2		q3	Backward (criterion: Probability of F-to-remove >= .100).
3		q8	Backward (criterion: Probability of F-to-remove >= .100).
4		gender	Backward (criterion: Probability of F-to-remove >= .100).
5		q6	Backward (criterion: Probability of F-to-remove >= .100).
6		q10	Backward (criterion: Probability of F-to-remove >= .100).
7		mo.age	Backward (criterion: Probability of F-to-remove >= .100).
8		q12	Backward (criterion: Probability of F-to-remove >= .100).
9		q7	Backward (criterion: Probability of F-to-remove >= .100).
10		q11	Backward (criterion: Probability of F-to-remove >= .100).
11		q13	Backward (criterion: Probability of F-to-remove >= .100).
12		q9	Backward (criterion: Probability of F-to-remove >= .100).
13		weight	Backward (criterion: Probability of F-to-remove >= .100).
14		order	Backward (criterion: Probability of F-to-remove >= .100).
15		q4	Backward (criterion: Probability of F-to-remove >= .100).
16		fa.age	Backward (criterion: Probability of F-to-remove >= .100).
17		brush	Backward (criterion: Probability of F-to-remove >= .100).
18		floss	Backward (criterion: Probability of F-to-remove >= .100).
19		mw	Backward (criterion: Probability of F-to-remove >= .100).
20		q5	Backward (criterion: Probability of F-to-remove >= .100).
a. Dependent Variable: cystatin s
b. All requested variables entered.
Model Summary
Model	R	R Square	Adjusted R Square	Std. Error of the Estimate
1	.921a	0.848007	0.65131	82.5217
2	.921b	0.84798	0.670624	80.2037
3	.921c	0.847622	0.687224	78.1565
4	.920d	0.846803	0.701265	76.382
5	.920e	0.845573	0.713208	74.8397
6	.918f	0.843104	0.721867	73.7012
7	.917g	0.840541	0.729613	72.6676
8	.916h	0.838381	0.73737	71.6178
9	.913i	0.834472	0.741776	71.0144
10	.908j	0.825132	0.737697	71.5731
11	.904k	0.817875	0.736931	71.6776
12	.899l	0.808185	0.732829	72.2342
13	.892m	0.796366	0.726148	73.1318
14	.887n	0.787347	0.723551	73.4778
15	.882o	0.778107	0.720844	73.8366
16	.875p	0.765102	0.713718	74.7731
17	.869q	0.755903	0.711522	75.0594
18	.865r	0.74825	0.711228	75.0976
19	.861s	0.741055	0.711461	75.0673
20	.858t	0.736867	0.714939	74.6135
a. Predictors: (Constant), q13, mw, q8, order, q9, floss, age, q11, q7, q3, fa.edu, gender, q10, q12, q4, brush, weight, fa.age, mo.edu, mo.age, q6, q5
b. Predictors: (Constant), q13, mw, q8, order, q9, floss, age, q11, q7, fa.edu, gender, q10, q12, q4, brush, weight, fa.age, mo.edu, mo.age, q6, q5
c. Predictors: (Constant), q13, mw, order, q9, floss, age, q11, q7, fa.edu, gender, q10, q12, q4, brush, weight, fa.age, mo.edu, mo.age, q6, q5
d. Predictors: (Constant), q13, mw, order, q9, floss, age, q11, q7, fa.edu, q10, q12, q4, brush, weight, fa.age, mo.edu, mo.age, q6, q5
e. Predictors: (Constant), q13, mw, order, q9, floss, age, q11, q7, fa.edu, q10, q12, q4, brush, weight, fa.age, mo.edu, mo.age, q5
f. Predictors: (Constant), q13, mw, order, q9, floss, age, q11, q7, fa.edu, q12, q4, brush, weight, fa.age, mo.edu, mo.age, q5
g. Predictors: (Constant), q13, mw, order, q9, floss, age, q11, q7, fa.edu, q12, q4, brush, weight, fa.age, mo.edu, q5
h. Predictors: (Constant), q13, mw, order, q9, floss, age, q11, q7, fa.edu, q4, brush, weight, fa.age, mo.edu, q5
i. Predictors: (Constant), q13, mw, order, q9, floss, age, q11, fa.edu, q4, brush, weight, fa.age, mo.edu, q5
j. Predictors: (Constant), q13, mw, order, q9, floss, age, fa.edu, q4, brush, weight, fa.age, mo.edu, q5
k. Predictors: (Constant), mw, order, q9, floss, age, fa.edu, q4, brush, weight, fa.age, mo.edu, q5
l. Predictors: (Constant), mw, order, floss, age, fa.edu, q4, brush, weight, fa.age, mo.edu, q5
m. Predictors: (Constant), mw, order, floss, age, fa.edu, q4, brush, fa.age, mo.edu, q5
n. Predictors: (Constant), mw, floss, age, fa.edu, q4, brush, fa.age, mo.edu, q5
o. Predictors: (Constant), mw, floss, age, fa.edu, brush, fa.age, mo.edu, q5
p. Predictors: (Constant), mw, floss, age, fa.edu, brush, mo.edu, q5
q. Predictors: (Constant), mw, floss, age, fa.edu, mo.edu, q5
r. Predictors: (Constant), mw, age, fa.edu, mo.edu, q5
s. Predictors: (Constant), age, fa.edu, mo.edu, q5
t. Predictors: (Constant), age, fa.edu, mo.edu
ANOVAa
Model		Sum of Squares	df	Mean Square	F	Sig.
1	Regression	645893	22	29358.8	4.31123	.002b
	Residual	115767	17	6809.84
	Total	761660	39
2	Regression	645873	21	30755.8	4.78122	.001c
	Residual	115787	18	6432.63
	Total	761660	39
3	Regression	645600	20	32280	5.2845	.000d
	Residual	116060	19	6108.43
	Total	761660	39
4	Regression	644976	19	33946.1	5.81846	.000e
	Residual	116684	20	5834.21
	Total	761660	39
5	Regression	644040	18	35780	6.38817	.000f
	Residual	117621	21	5600.98
	Total	761660	39
6	Regression	642159	17	37774.1	6.95415	.000g
	Residual	119501	22	5431.87
	Total	761660	39
7	Regression	640207	16	40012.9	7.57737	.000h
	Residual	121453	23	5280.58
	Total	761660	39
8	Regression	638562	15	42570.8	8.29984	.000i
	Residual	123099	24	5129.11
	Total	761660	39
9	Regression	635584	14	45398.9	9.00228	.000j
	Residual	126076	25	5043.04
	Total	761660	39
10	Regression	628470	13	48343.8	9.43717	.000k
	Residual	133190	26	5122.71
	Total	761660	39
11	Regression	622943	12	51911.9	10.1042	.000l
	Residual	138717	27	5137.68
	Total	761660	39
12	Regression	615562	11	55960.2	10.7249	.000m
	Residual	146098	28	5217.78
	Total	761660	39
13	Regression	606561	10	60656.1	11.3413	.000n
	Residual	155100	29	5348.26
	Total	761660	39
14	Regression	599691	9	66632.3	12.3416	.000o
	Residual	161970	30	5398.99
	Total	761660	39
15	Regression	592653	8	74081.6	13.5884	.000p
	Residual	169007	31	5451.84
	Total	761660	39
16	Regression	582748	7	83249.7	14.8899	.000q
	Residual	178912	32	5591.01
	Total	761660	39
17	Regression	575741	6	95956.9	17.032	.000r
	Residual	185919	33	5633.91
	Total	761660	39
18	Regression	569912	5	113982	20.2109	.000s
	Residual	191748	34	5639.65
	Total	761660	39
19	Regression	564432	4	141108	25.0409	.000t
	Residual	197228	35	5635.09
	Total	761660	39
20	Regression	561242	3	187081	33.6042	.000u
	Residual	200418	36	5567.17
	Total	761660	39
a. Dependent Variable: cystatin s
b. Predictors: (Constant), q13, mw, q8, order, q9, floss, age, q11, q7, q3, fa.edu, gender, q10, q12, q4, brush, weight, fa.age, mo.edu, mo.age, q6, q5
c. Predictors: (Constant), q13, mw, q8, order, q9, floss, age, q11, q7, fa.edu, gender, q10, q12, q4, brush, weight, fa.age, mo.edu, mo.age, q6, q5
d. Predictors: (Constant), q13, mw, order, q9, floss, age, q11, q7, fa.edu, gender, q10, q12, q4, brush, weight, fa.age, mo.edu, mo.age, q6, q5
e. Predictors: (Constant), q13, mw, order, q9, floss, age, q11, q7, fa.edu, q10, q12, q4, brush, weight, fa.age, mo.edu, mo.age, q6, q5
f. Predictors: (Constant), q13, mw, order, q9, floss, age, q11, q7, fa.edu, q10, q12, q4, brush, weight, fa.age, mo.edu, mo.age, q5
g. Predictors: (Constant), q13, mw, order, q9, floss, age, q11, q7, fa.edu, q12, q4, brush, weight, fa.age, mo.edu, mo.age, q5
h. Predictors: (Constant), q13, mw, order, q9, floss, age, q11, q7, fa.edu, q12, q4, brush, weight, fa.age, mo.edu, q5
i. Predictors: (Constant), q13, mw, order, q9, floss, age, q11, q7, fa.edu, q4, brush, weight, fa.age, mo.edu, q5
j. Predictors: (Constant), q13, mw, order, q9, floss, age, q11, fa.edu, q4, brush, weight, fa.age, mo.edu, q5
k. Predictors: (Constant), q13, mw, order, q9, floss, age, fa.edu, q4, brush, weight, fa.age, mo.edu, q5
l. Predictors: (Constant), mw, order, q9, floss, age, fa.edu, q4, brush, weight, fa.age, mo.edu, q5
m. Predictors: (Constant), mw, order, floss, age, fa.edu, q4, brush, weight, fa.age, mo.edu, q5
n. Predictors: (Constant), mw, order, floss, age, fa.edu, q4, brush, fa.age, mo.edu, q5
o. Predictors: (Constant), mw, floss, age, fa.edu, q4, brush, fa.age, mo.edu, q5
p. Predictors: (Constant), mw, floss, age, fa.edu, brush, fa.age, mo.edu, q5
q. Predictors: (Constant), mw, floss, age, fa.edu, brush, mo.edu, q5
r. Predictors: (Constant), mw, floss, age, fa.edu, mo.edu, q5
s. Predictors: (Constant), mw, age, fa.edu, mo.edu, q5
t. Predictors: (Constant), age, fa.edu, mo.edu, q5
u. Predictors: (Constant), age, fa.edu, mo.edu
Coefficientsa
Model		Unstandardized Coefficients		Standardized Coefficients	t	Sig.
		B	Std. Error	Beta
1	(Constant)	313.791	444.835		0.705409	0.49011
	age	-7.34771	2.72979	-0.433731	-2.69167	0.015441
	gender	-10.3339	38.425	-0.0373973	-0.268936	0.791215
	weight	61.1123	53.9203	0.21026	1.13338	0.272785
	order	29.7074	30.3509	0.199647	0.978798	0.341404
	fa.edu	15.4849	17.9083	0.160278	0.86468	0.399252
	mo.edu	43.2039	23.3764	0.35835	1.84819	0.0820485
	fa.age	-7.42989	7.12215	-0.271415	-1.04321	0.31146
	mo.age	3.50721	8.27271	0.115285	0.42395	0.676918
	q3	-1.63803	30.1265	-0.00773297	-0.0543718	0.957273
	q4	36.7286	29.9629	0.216235	1.2258	0.236984
	q5	206.952	109.639	1.33669	1.88758	0.0762751
	brush	-118.765	148.773	-0.327027	-0.798296	0.435709
	floss	-198.617	117.873	-0.705135	-1.68501	0.110253
	mw	-245.456	125.331	-0.742789	-1.95846	0.0667914
	q6	-24.8363	64.008	-0.136777	-0.388019	0.702818
	q7	-32.6932	49.2864	-0.108572	-0.663331	0.516014
	q8	5.65948	27.5263	0.0287094	0.205603	0.839543
	q9	-39.783	29.1682	-0.166711	-1.36392	0.190381
	q10	13.048	28.5534	0.0776506	0.456969	0.653478
	q11	82.5108	106.708	0.0933539	0.773241	0.449999
	q12	63.8889	98.5385	0.100907	0.648365	0.525411
	q13	-47.5167	45.7339	-0.143793	-1.03898	0.313366
2	(Constant)	320.873	413.389		0.776201	0.44771
	age	-7.40144	2.47322	-0.436902	-2.99264	0.00780943
	gender	-10.6148	37.0065	-0.038414	-0.286838	0.777512
	weight	61.4228	52.1109	0.211329	1.17869	0.253868
	order	29.64	29.4737	0.199194	1.00564	0.327916
	fa.edu	15.2989	17.0848	0.158353	0.895471	0.382354
	mo.edu	43.296	22.66	0.359115	1.91069	0.0721065
	fa.age	-7.6178	6.05257	-0.278279	-1.25861	0.224253
	mo.age	3.59956	7.86904	0.118321	0.457434	0.652832
	q4	36.4618	28.7282	0.214664	1.2692	0.220536
	q5	205.44	103.073	1.32692	1.99314	0.0616282
	brush	-117.748	143.446	-0.324226	-0.820849	0.422471
	floss	-196.62	108.857	-0.698044	-1.80622	0.0876336
	mw	-243.845	118.357	-0.737913	-2.06025	0.0541317
	q6	-24.7442	62.1882	-0.136269	-0.397892	0.695389
	q7	-33.014	47.5576	-0.109637	-0.694188	0.496427
	q8	5.46235	26.52	0.0277094	0.205971	0.839125
	q9	-39.5768	28.1082	-0.165847	-1.40802	0.176163
	q10	12.5639	26.3677	0.0747697	0.476489	0.639459
	q11	82.3984	103.691	0.0932267	0.794654	0.437167
	q12	64.9763	93.7774	0.102624	0.692877	0.49723
	q13	-46.7526	42.2989	-0.141481	-1.10529	0.283589
3	(Constant)	360.609	356.281		1.01215	0.324185
	age	-7.56125	2.28842	-0.446335	-3.30414	0.00373037
	gender	-11.4551	35.8421	-0.0414547	-0.319598	0.75276
	weight	57.7519	47.7186	0.198699	1.21026	0.241021
	order	27.1926	26.2839	0.182746	1.03457	0.313859
	fa.edu	15.5592	16.6031	0.161046	0.937123	0.360455
	mo.edu	42.9114	22.0064	0.355924	1.94995	0.0660954
	fa.age	-7.7145	5.88031	-0.281812	-1.31192	0.205178
	mo.age	3.8639	7.56551	0.12701	0.510726	0.615426
	q4	34.5435	26.4829	0.20337	1.30437	0.207687
	q5	199.791	96.8213	1.29044	2.0635	0.0529983
	brush	-112.694	137.725	-0.310311	-0.818255	0.423355
	floss	-193.858	105.271	-0.688238	-1.84152	0.0812128
	mw	-236.786	110.395	-0.716553	-2.1449	0.0451022
	q6	-21.7307	58.8999	-0.119674	-0.368943	0.716249
	q7	-33.265	46.3285	-0.11047	-0.718024	0.481479
	q9	-38.3067	26.7234	-0.160524	-1.43345	0.167981
	q10	12.1287	25.6121	0.0721797	0.473555	0.641213
	q11	81.7174	100.993	0.0924563	0.809141	0.428451
	q12	55.2874	79.0554	0.0873217	0.69935	0.492807
	q13	-43.9973	39.1037	-0.133143	-1.12515	0.274541
4	(Constant)	319.498	324.706		0.983959	0.33689
	age	-7.471	2.21937	-0.441008	-3.36628	0.00307096
	weight	59.8303	46.2001	0.20585	1.29503	0.210062
	order	27.3547	25.6824	0.183836	1.06511	0.299515
	fa.edu	15.0748	16.1584	0.156033	0.932937	0.36198
	mo.edu	44.3783	21.0338	0.368092	2.10986	0.0476672
	fa.age	-7.64032	5.74232	-0.279102	-1.33053	0.198317
	mo.age	4.0401	7.37408	0.132802	0.547878	0.589839
	q4	35.1003	25.8255	0.206648	1.35913	0.189235
	q5	197.834	94.4337	1.2778	2.09495	0.0491106
	brush	-105.61	132.843	-0.290803	-0.794994	0.43595
	floss	-190.051	102.22	-0.674723	-1.85924	0.0777699
	mw	-242.057	106.678	-0.732503	-2.26905	0.0344852
	q6	-23.0073	57.4301	-0.126704	-0.400614	0.692952
	q7	-29.8078	44.0251	-0.0989894	-0.677063	0.506123
	q9	-36.6789	25.638	-0.153703	-1.43065	0.16797
	q10	13.3611	24.7453	0.0795138	0.539946	0.595196
	q11	87.5879	97.0536	0.0990982	0.90247	0.377548
	q12	51.5655	76.4177	0.0814433	0.674785	0.507539
	q13	-44.9659	38.1009	-0.136074	-1.18018	0.251776
5	(Constant)	327.954	317.477		1.033	0.313354
	age	-7.20998	2.07874	-0.4256	-3.46845	0.00229696
	weight	57.8443	45.0058	0.199017	1.28526	0.212695
	order	22.2528	21.8521	0.149549	1.01833	0.320109
	fa.edu	15.9979	15.6703	0.165587	1.0209	0.318919
	mo.edu	43.2092	20.4097	0.358394	2.11709	0.0463588
	fa.age	-8.1073	5.50923	-0.296161	-1.47159	0.15596
	mo.age	4.77276	6.99945	0.156885	0.681876	0.502769
	q4	32.0486	24.1783	0.188682	1.32551	0.199242
	q5	196.386	92.459	1.26844	2.12403	0.0457115
	brush	-130.512	115.032	-0.359373	-1.13457	0.26934
	floss	-201.249	96.3383	-0.714479	-2.08899	0.049066
	mw	-242.992	104.499	-0.735332	-2.32531	0.0301573
	q7	-34.9934	41.2296	-0.11621	-0.848745	0.405595
	q9	-36.7185	25.1201	-0.153869	-1.46172	0.158621
	q10	14.0185	24.1922	0.0834263	0.579465	0.56844
	q11	79.9021	93.2174	0.0904023	0.857158	0.401034
	q12	44.7662	73.0046	0.0707044	0.613197	0.54633
	q13	-36.3713	30.851	-0.110065	-1.17893	0.25161
6	(Constant)	368.603	304.92		1.20885	0.239553
	age	-7.43715	2.01038	-0.43901	-3.69938	0.00125196
	weight	66.049	42.0707	0.227245	1.56995	0.130698
	order	25.4744	20.8116	0.1712	1.22405	0.233881
	fa.edu	16.7017	15.3855	0.172873	1.08555	0.289431
	mo.edu	39.2838	18.9599	0.325836	2.07195	0.0501954
	fa.age	-8.63234	5.35154	-0.315341	-1.61306	0.120986
	mo.age	4.06971	6.78863	0.133775	0.599489	0.554971
	q4	35.4628	23.0927	0.208783	1.53567	0.138877
	q5	187.136	89.6856	1.20871	2.08658	0.0487284
	brush	-125.831	113.002	-0.346483	-1.11352	0.277503
	floss	-184.511	90.5078	-0.655055	-2.03862	0.0536837
	mw	-225.666	98.6067	-0.6829	-2.28854	0.0320755
	q7	-32.588	40.3961	-0.108222	-0.806712	0.428468
	q9	-39.0502	24.4185	-0.16364	-1.59921	0.124039
	q11	95.8729	87.6952	0.108472	1.09325	0.28611
	q12	44.2064	71.8878	0.0698202	0.614936	0.544906
	q13	-35.6655	30.358	-0.107929	-1.17483	0.252623
7	(Constant)	425.492	285.713		1.48923	0.150013
	age	-7.30682	1.97056	-0.431317	-3.70799	0.00115829
	weight	58.2295	39.4366	0.200342	1.47653	0.153363
	order	30.4911	18.7878	0.204914	1.62292	0.118236
	fa.edu	17.0813	15.1569	0.176801	1.12697	0.271378
	mo.edu	40.043	18.6522	0.332133	2.14682	0.0425837
	fa.age	-6.26938	3.56899	-0.229022	-1.75663	0.0922888
	q4	39.0512	21.9907	0.229909	1.77581	0.088999
	q5	197.274	86.8418	1.27418	2.27164	0.0327787
	brush	-146.855	105.916	-0.404376	-1.38653	0.17888
	floss	-192.42	88.2854	-0.683132	-2.17952	0.039787
	mw	-234.959	96.0147	-0.711024	-2.44712	0.0224568
	q7	-31.8634	39.8117	-0.105816	-0.800352	0.431697
	q9	-35.4981	23.3565	-0.148755	-1.51984	0.14218
	q11	93.1498	86.3492	0.105391	1.07876	0.29188
	q12	39.3064	70.4199	0.0620811	0.558172	0.58212
	q13	-36.6165	29.8914	-0.110807	-1.22499	0.232979
8	(Constant)	417.411	281.224		1.48427	0.150754
	age	-7.08795	1.90325	-0.418397	-3.72412	0.00105471
	weight	62.8229	38.0112	0.216146	1.65275	0.111406
	order	26.7055	17.2679	0.179473	1.54654	0.135059
	fa.edu	19.1575	14.4811	0.198291	1.32293	0.198327
	mo.edu	37.8678	17.977	0.31409	2.10645	0.0458066
	fa.age	-6.00388	3.48605	-0.219323	-1.72226	0.0978872
	q4	38.3789	21.6404	0.225951	1.77348	0.088841
	q5	192.291	85.1338	1.242	2.25869	0.0332666
	brush	-132.306	101.175	-0.364313	-1.30769	0.203367
	floss	-187.688	86.6079	-0.666333	-2.1671	0.0403744
	mw	-230.53	94.3038	-0.697619	-2.44454	0.0222242
	q7	-29.7605	39.0605	-0.0988324	-0.761909	0.453537
	q9	-33.3266	22.6975	-0.139655	-1.46829	0.15501
	q11	95.4341	85.0061	0.107976	1.12267	0.272682
	q13	-35.1857	29.351	-0.106478	-1.19879	0.242313
9	(Constant)	405.884	278.451		1.45765	0.157385
	age	-7.10275	1.88712	-0.41927	-3.7638	0.000906387
	weight	64.1968	37.6485	0.220873	1.70516	0.100562
	order	22.659	16.2924	0.152279	1.39077	0.176551
	fa.edu	19.6447	14.3451	0.203334	1.36943	0.183042
	mo.edu	36.3469	17.7153	0.301476	2.05172	0.050811
	fa.age	-5.51212	3.39691	-0.201359	-1.62269	0.117201
	q4	35.9678	21.2275	0.211756	1.6944	0.102613
	q5	191.687	84.4129	1.2381	2.27083	0.0320296
	brush	-153.766	96.3568	-0.423405	-1.5958	0.123099
	floss	-188.831	85.8653	-0.670392	-2.19916	0.037336
	mw	-228.736	93.4801	-0.692192	-2.4469	0.0217809
	q9	-34.9995	22.4007	-0.146666	-1.56243	0.130758
	q11	99.8783	84.0912	0.113004	1.18774	0.246099
	q13	-35.1748	29.1037	-0.106445	-1.2086	0.238123
10	(Constant)	560.527	248.072		2.25953	0.0324597
	age	-7.16581	1.90121	-0.422993	-3.76907	0.000851299
	weight	55.1079	37.1526	0.189602	1.48328	0.150021
	order	24.7247	16.3268	0.166161	1.51437	0.141996
	fa.edu	19.6721	14.458	0.203618	1.36064	0.185306
	mo.edu	33.4338	17.6828	0.277314	1.89076	0.0698505
	fa.age	-6.15765	3.37953	-0.22494	-1.82204	0.0799721
	q4	35.2555	21.3859	0.207562	1.64854	0.111275
	q5	193.377	85.0649	1.24901	2.27328	0.0315068
	brush	-159.093	97.0097	-0.438074	-1.63998	0.113055
	floss	-193.228	86.4604	-0.686	-2.23487	0.0342346
	mw	-235.798	94.0247	-0.713563	-2.50783	0.0187224
	q9	-28.1597	21.8181	-0.118003	-1.29065	0.208183
	q13	-30.1438	29.0204	-0.09122	-1.03871	0.308502
11	(Constant)	573.688	248.11		2.31223	0.0286276
	age	-7.16109	1.90399	-0.422714	-3.7611	0.000829751
	weight	56.2777	37.1898	0.193627	1.51326	0.141833
	order	24.2995	16.3455	0.163304	1.48662	0.1487
	fa.edu	17.7524	14.3603	0.183748	1.23622	0.227025
	mo.edu	32.9478	17.7024	0.273283	1.86121	0.0736364
	fa.age	-6.45405	3.37238	-0.235768	-1.9138	0.0663024
	q4	30.9021	21.0018	0.181932	1.4714	0.152743
	q5	182.288	84.5157	1.17739	2.15686	0.0400826
	brush	-153.139	96.9816	-0.42168	-1.57906	0.125969
	floss	-177.501	85.2487	-0.630168	-2.08216	0.0469338
	mw	-217.57	92.5075	-0.658402	-2.35192	0.0262237
	q9	-26.0775	21.7576	-0.109278	-1.19855	0.241118
12	(Constant)	581.388	249.953		2.32599	0.0274834
	age	-7.141	1.9187	-0.421528	-3.7218	0.000881337
	weight	48.4651	36.8984	0.166747	1.31347	0.199685
	order	21.7147	16.3284	0.145933	1.32987	0.194293
	fa.edu	20.3962	14.3001	0.211112	1.4263	0.164838
	mo.edu	27.4627	17.2334	0.227787	1.59358	0.122259
	fa.age	-6.47545	3.39852	-0.236549	-1.90537	0.067048
	q4	28.7227	21.0854	0.169101	1.36221	0.183992
	q5	177.346	85.0705	1.14547	2.08469	0.0463364
	brush	-156.245	97.6998	-0.43023	-1.59923	0.120994
	floss	-166.986	85.4545	-0.592835	-1.95409	0.0607453
	mw	-207.319	92.8265	-0.627381	-2.23341	0.0336916
13	(Constant)	832.164	163.324		5.09518	1.94691e-05
	age	-8.73292	1.50592	-0.515499	-5.79908	2.76785e-06
	order	18.5283	16.3478	0.124519	1.13338	0.266338
	fa.edu	18.8296	14.4273	0.194897	1.30513	0.202109
	mo.edu	35.3137	16.3645	0.292906	2.15795	0.0393492
	fa.age	-6.25051	3.43638	-0.228332	-1.81892	0.0792643
	q4	28.0841	21.3418	0.165341	1.31592	0.198509
	q5	190.535	85.5255	1.23066	2.22781	0.0338122
	brush	-182.899	96.7567	-0.503623	-1.8903	0.06875
	floss	-182.26	85.7115	-0.647064	-2.12644	0.0421016
	mw	-215.946	93.7445	-0.653485	-2.30355	0.0286103
14	(Constant)	773.078	155.512		4.97117	2.52722e-05
	age	-8.5347	1.5028	-0.503798	-5.67919	3.42835e-06
	fa.edu	21.9526	14.2287	0.227222	1.54283	0.133355
	mo.edu	33.3554	16.35	0.276663	2.04009	0.0502304
	fa.age	-4.02454	2.83316	-0.147017	-1.42051	0.165769
	q4	24.1561	21.1581	0.142216	1.14169	0.262613
	q5	178.463	85.2611	1.15268	2.09313	0.0448953
	brush	-171.611	96.6981	-0.472541	-1.77471	0.0860955
	floss	-167.862	85.1658	-0.595946	-1.971	0.058011
	mw	-200.964	93.247	-0.608148	-2.15518	0.0392965
15	(Constant)	793.798	155.204		5.11455	1.54657e-05
	age	-8.78964	1.49338	-0.518847	-5.88575	1.69911e-06
	fa.edu	26.7198	13.6687	0.276566	1.95482	0.0596731
	mo.edu	36.3416	16.2182	0.301432	2.24079	0.0323437
	fa.age	-3.83061	2.84187	-0.139933	-1.34792	0.187453
	q5	142.175	79.5015	0.918301	1.78833	0.0835014
	brush	-129.433	89.7992	-0.356402	-1.44136	0.159509
	floss	-126.197	77.3263	-0.448025	-1.632	0.112798
	mw	-155.778	84.8431	-0.471408	-1.83607	0.0759553
16	(Constant)	636.815	103.89		6.12968	7.46119e-07
	age	-9.01486	1.50282	-0.532141	-5.99862	1.08977e-06
	fa.edu	34.4421	12.5675	0.356496	2.74057	0.00994892
	mo.edu	34.524	16.367	0.286356	2.10936	0.0428279
	q5	130.084	79.9958	0.840206	1.62613	0.11373
	brush	-98.3977	87.8981	-0.270944	-1.11945	0.27128
	floss	-118.048	78.0674	-0.419097	-1.51213	0.140314
	mw	-150.483	85.827	-0.455385	-1.75333	0.0891213
17	(Constant)	631.377	104.174		6.06079	8.06818e-07
	age	-9.23544	1.49555	-0.545161	-6.17526	5.76525e-07
	fa.edu	35.6466	12.5693	0.368963	2.836	0.00774546
	mo.edu	37.2248	16.2502	0.308758	2.29073	0.0285018
	q5	48.0097	32.1229	0.310093	1.49456	0.14453
	floss	-49.878	49.0357	-0.177078	-1.01718	0.316469
	mw	-74.2036	52.3842	-0.224552	-1.41653	0.165993
18	(Constant)	657.698	100.961		6.51439	1.86437e-07
	age	-9.29557	1.49515	-0.548711	-6.21717	4.50604e-07
	fa.edu	34.3466	12.5105	0.355507	2.74541	0.00958649
	mo.edu	33.8011	15.9059	0.28036	2.12507	0.0409297
	q5	21.4295	18.692	0.138412	1.14645	0.259612
	mw	-36.7106	37.2406	-0.111092	-0.985766	0.331211
19	(Constant)	648.73	100.509		6.45442	1.95491e-07
	age	-9.01075	1.46637	-0.531898	-6.14494	4.97706e-07
	fa.edu	33.1255	12.444	0.342868	2.66196	0.011654
	mo.edu	33.581	15.8979	0.278534	2.11228	0.0418695
	q5	12.1412	16.1369	0.0784194	0.752388	0.456848
20	(Constant)	652.648	99.7677		6.54168	1.32065e-07
	age	-9.02941	1.4573	-0.533	-6.196	3.80541e-07
	fa.edu	34.8824	12.1491	0.361053	2.8712	0.00680986
	mo.edu	37.0895	15.1068	0.307635	2.45516	0.019045
a. Dependent Variable: cystatin s
Excluded Variablesa
Model		Beta In	t	Sig.	Partial Correlation	Collinearity Statistics
						Tolerance
2	q3	-.008b	-0.0543718	0.957273	-0.013186	0.442008
3	q3	-.004c	-0.0282933	0.97774	-0.00666866	0.449812
	q8	.028c	0.205971	0.839125	0.0484908	0.466645
4	q3	-.009d	-0.0669971	0.947284	-0.0153684	0.456369
	q8	.032d	0.245038	0.809054	0.056127	0.472386
	gender	-.041d	-0.319598	0.75276	-0.0731246	0.476684
5	q3	-.010e	-0.0736487	0.942022	-0.0164661	0.456446
	q8	.019e	0.152757	0.880121	0.0341375	0.498173
	gender	-.045e	-0.353124	0.72769	-0.0787158	0.478886
	q6	-.127e	-0.400614	0.692952	-0.0892226	0.0765756
6	q3	.011f	0.0927874	0.926952	0.0202437	0.497152
	q8	.013f	0.110281	0.913234	0.0240583	0.501174
	gender	-.055f	-0.444676	0.661103	-0.0965826	0.490657
	q6	-.138f	-0.444956	0.660904	-0.0966428	0.0769139
	q10	.083f	0.579465	0.56844	0.125451	0.354773
7	q3	-.006g	-0.0536037	0.957735	-0.0114276	0.528555
	q8	.022g	0.188082	0.852536	0.0400671	0.509707
	gender	-.059g	-0.489991	0.628991	-0.103901	0.492771
	q6	-.173g	-0.583893	0.565231	-0.123533	0.081633
	q10	.066g	0.474162	0.640057	0.100579	0.365763
	mo.age	.134g	0.599489	0.554971	0.12678	0.143218
8	q3	-.021h	-0.191437	0.849863	-0.0398857	0.563775
	q8	-.011h	-0.103343	0.918587	-0.0215434	0.668197
	gender	-.046h	-0.392597	0.698232	-0.0815892	0.508054
	q6	-.124h	-0.437958	0.665502	-0.0909422	0.0867534
	q10	.067h	0.485305	0.632051	0.100679	0.36578
	mo.age	.118h	0.540383	0.594127	0.111969	0.145094
	q12	.062h	0.558172	0.58212	0.115607	0.56045
9	q3	-.028i	-0.256874	0.799465	-0.0523622	0.567897
	q8	-.011i	-0.113017	0.910958	-0.0230633	0.668286
	gender	-.025i	-0.219278	0.828288	-0.0447151	0.534069
	q6	-.172i	-0.644401	0.525427	-0.130414	0.0946474
	q10	.057i	0.415003	0.681827	0.0844097	0.369121
	mo.age	.115i	0.530653	0.600536	0.107689	0.145147
	q12	.054i	0.488279	0.629784	0.0991781	0.565514
	q7	-.099i	-0.761909	0.453537	-0.153676	0.400209
10	q3	-.019j	-0.169394	0.86685	-0.0338593	0.570968
	q8	-.014j	-0.13499	0.893701	-0.0269882	0.668546
	gender	-.049j	-0.43479	0.667445	-0.0866311	0.554078
	q6	-.114j	-0.427249	0.672856	-0.0851394	0.0975467
	q10	.096j	0.74025	0.466044	0.146454	0.404059
	mo.age	.100j	0.457488	0.651272	0.0911169	0.145642
	q12	.059j	0.532205	0.599283	0.105843	0.566457
	q7	-.109j	-0.836579	0.410755	-0.165022	0.402103
	q11	.113j	1.18774	0.246099	0.231116	0.731454
11	q3	.014k	0.13697	0.892109	0.0268524	0.624757
	q8	-.028k	-0.279734	0.781895	-0.0547779	0.682564
	gender	-.052k	-0.464138	0.646412	-0.0906502	0.554546
	q6	.029k	0.125597	0.901017	0.0246242	0.12806
	q10	.084k	0.642456	0.526202	0.125008	0.407341
	mo.age	.115k	0.529125	0.601207	0.103216	0.146378
	q12	.048k	0.434417	0.66757	0.0848886	0.571303
	q7	-.107k	-0.82426	0.41729	-0.159579	0.402148
	q11	.096k	1.01378	0.320028	0.195003	0.747283
	q13	-.091k	-1.03871	0.308502	-0.199609	0.872066
12	q3	.039l	0.377752	0.708568	0.072507	0.653222
	q8	-.047l	-0.470043	0.642099	-0.0900919	0.702068
	gender	-.020l	-0.179345	0.859006	-0.0344945	0.585258
	q6	.000l	-0.000450324	0.999644	-8.6665e-05	0.12953
	q10	.102l	0.785536	0.438979	0.149478	0.414076
	mo.age	.052l	0.241914	0.810675	0.0465059	0.154457
	q12	.023l	0.208503	0.836401	0.0400942	0.591187
	q7	-.120l	-0.916174	0.367687	-0.173639	0.404945
	q11	.064l	0.679205	0.502789	0.12961	0.794315
	q13	-.081l	-0.912856	0.369398	-0.173029	0.87949
	q9	-.109l	-1.19855	0.241118	-0.224759	0.81143
13	q3	.025m	0.239165	0.81272	0.0451518	0.660244
	q8	-.088m	-0.964312	0.343145	-0.179285	0.847097
	gender	-.037m	-0.337459	0.738287	-0.0636445	0.59475
	q6	.052m	0.224581	0.823936	0.0424036	0.133688
	q10	.141m	1.13555	0.265772	0.209822	0.453745
	mo.age	-.030m	-0.142527	0.887684	-0.0269253	0.168748
	q12	.053m	0.491621	0.626819	0.0925092	0.623208
	q7	-.123m	-0.93044	0.360097	-0.17318	0.405098
	q11	.043m	0.452917	0.654099	0.0852815	0.815539
	q13	-.086m	-0.963093	0.343745	-0.179066	0.881435
	q9	-.085m	-0.926879	0.36191	-0.172537	0.837148
	weight	.167m	1.31347	0.199685	0.240912	0.425062
14	q3	.033n	0.315568	0.75459	0.0584992	0.663498
	q8	-.094n	-1.02797	0.312463	-0.187503	0.850169
	gender	-.062n	-0.573828	0.570509	-0.105957	0.62484
	q6	.140n	0.658215	0.515592	0.121324	0.159898
	q10	.163n	1.35287	0.186552	0.24365	0.474238
	mo.age	.079n	0.437735	0.664821	0.0810181	0.226175
	q12	.007n	0.0728575	0.94242	0.0135281	0.708306
	q7	-.065n	-0.514068	0.6111	-0.095028	0.450854
	q11	.058n	0.627066	0.535522	0.115662	0.837441
	q13	-.084n	-0.934864	0.357578	-0.171042	0.881793
	q9	-.073n	-0.795572	0.432745	-0.146148	0.846587
	weight	.142n	1.11376	0.27453	0.202533	0.434656
	order	.125n	1.13338	0.266338	0.205951	0.581746
15	q3	.041o	0.38678	0.701649	0.0704406	0.666326
	q8	-.106o	-1.17093	0.250844	-0.209058	0.865466
	gender	-.074o	-0.693486	0.493339	-0.12561	0.632541
	q6	.151o	0.708917	0.483849	0.128359	0.160262
	q10	.181o	1.52568	0.137563	0.268335	0.486925
	mo.age	.108o	0.610708	0.545993	0.110813	0.232066
	q12	.012o	0.122026	0.903692	0.0222732	0.709699
	q7	-.051o	-0.397552	0.693775	-0.0723923	0.455307
	q11	.058o	0.622518	0.538305	0.112929	0.837443
	q13	-.062o	-0.695552	0.492063	-0.125978	0.914277
	q9	-.066o	-0.715761	0.479673	-0.129578	0.850142
	weight	.142o	1.10956	0.276005	0.198544	0.434657
	order	.101o	0.920896	0.364451	0.165805	0.597503
	q4	.142o	1.14169	0.262613	0.204058	0.456829
16	q3	-.017p	-0.16915	0.866777	-0.0303663	0.790404
	q8	-.104p	-1.13749	0.264051	-0.200164	0.865607
	gender	-.054p	-0.49804	0.621971	-0.089095	0.644357
	q6	.074p	0.353908	0.725803	0.0634358	0.170453
	q10	.213p	1.92217	0.0638168	0.326332	0.553859
	mo.age	-.076p	-0.731559	0.469932	-0.130272	0.699159
	q12	.025p	0.240424	0.811584	0.0431413	0.715722
	q7	-.054p	-0.41744	0.679233	-0.0747647	0.455467
	q11	.066p	0.702998	0.487303	0.125268	0.841215
	q13	-.076p	-0.846003	0.404034	-0.150222	0.92808
	q9	-.077p	-0.830355	0.412687	-0.147505	0.857725
	weight	.149p	1.15325	0.257621	0.202825	0.435448
	order	.001p	0.00665162	0.994735	0.00119467	0.872768
	q4	.132p	1.04147	0.30571	0.183865	0.458477
	fa.age	-.140p	-1.34792	0.187453	-0.235296	0.664155
17	q3	-.004q	-0.04395	0.965217	-0.00776909	0.800528
	q8	-.120q	-1.33327	0.191859	-0.229405	0.897442
	gender	-.031q	-0.289654	0.773949	-0.0511371	0.665807
	q6	-.053q	-0.295745	0.769336	-0.0522095	0.240235
	q10	.169q	1.54301	0.132661	0.263154	0.588839
	mo.age	-.038q	-0.378463	0.707586	-0.0667543	0.761812
	q12	-.003q	-0.0324413	0.974322	-0.00573477	0.759899
	q7	-.095q	-0.79987	0.429684	-0.140006	0.527824
	q11	.064q	0.676024	0.503883	0.118661	0.841608
	q13	-.075q	-0.833824	0.410561	-0.145825	0.928138
	q9	-.078q	-0.830949	0.41216	-0.145333	0.857734
	weight	.174q	1.39215	0.173477	0.238969	0.46083
	order	.012q	0.128698	0.898402	0.0227449	0.883688
	q4	.063q	0.528511	0.600791	0.0930233	0.535935
	fa.age	-.102q	-0.995567	0.326929	-0.173329	0.71089
	brush	-.271q	-1.11945	0.27128	-0.194128	0.125308
18	q3	.001r	0.0100153	0.992069	0.00174344	0.802853
	q8	-.103r	-1.15366	0.256927	-0.196895	0.918488
	gender	-.028r	-0.258848	0.79736	-0.045014	0.666426
	q6	-.024r	-0.137117	0.891772	-0.0238622	0.246107
	q10	.122r	1.14549	0.260246	0.195554	0.645959
	mo.age	-.062r	-0.6524	0.518662	-0.112843	0.829647
	q12	.025r	0.256483	0.79917	0.0446035	0.82803
	q7	-.056r	-0.484043	0.631552	-0.0839635	0.57202
	q11	.073r	0.775162	0.443763	0.133726	0.850144
	q13	-.060r	-0.678589	0.50213	-0.117312	0.947332
	q9	-.060r	-0.653413	0.518018	-0.113016	0.880784
	weight	.171r	1.36458	0.18162	0.231111	0.461089
	order	-.005r	-0.0536121	0.957568	-0.00933225	0.913238
	q4	.035r	0.298025	0.767552	0.0518098	0.562118
	fa.age	-.118r	-1.18089	0.246089	-0.201356	0.738901
	brush	.015r	0.0941943	0.925524	0.0163949	0.320046
	floss	-.177r	-1.01718	0.316469	-0.174356	0.244069
19	q3	-.024s	-0.258141	0.797854	-0.0442275	0.868659
	q8	-.106s	-1.19344	0.240957	-0.200517	0.919898
	gender	-.066s	-0.725658	0.473014	-0.123497	0.903415
	q6	.048s	0.305078	0.762166	0.052249	0.305253
	q10	.113s	1.05708	0.297928	0.17838	0.650402
	mo.age	-.075s	-0.802268	0.42797	-0.136304	0.851073
	q12	.037s	0.393623	0.696317	0.0673526	0.845297
	q7	-.028s	-0.246439	0.806824	-0.0422263	0.603976
	q11	.083s	0.896367	0.37636	0.151941	0.864056
	q13	-.052s	-0.583274	0.563558	-0.0995339	0.955731
	q9	-.059s	-0.642683	0.524741	-0.109556	0.880895
	weight	.143s	1.15166	0.257493	0.193766	0.476858
	order	-.015s	-0.161717	0.872486	-0.0277236	0.924726
	q4	.026s	0.222031	0.825618	0.0380504	0.565495
	fa.age	-.130s	-1.3362	0.190359	-0.223366	0.759668
	brush	.062s	0.432579	0.668052	0.0739833	0.365633
	floss	-.004s	-0.0283591	0.977542	-0.00486348	0.483416
	mw	-.111s	-0.985766	0.331211	-0.166692	0.583006
20	q3	-.019t	-0.206699	0.837443	-0.0349172	0.872954
	q8	-.102t	-1.15408	0.256288	-0.191466	0.922846
	gender	-.070t	-0.775531	0.443235	-0.129977	0.906789
	q6	.073t	0.790145	0.434764	0.132383	0.872547
	q10	.125t	1.25759	0.216866	0.207926	0.723861
	mo.age	-.087t	-0.958064	0.344602	-0.15986	0.895243
	q12	.055t	0.621164	0.538517	0.104422	0.946681
	q7	.020t	0.22258	0.825156	0.0375963	0.895647
	q11	.072t	0.787044	0.436553	0.131873	0.880833
	q13	-.053t	-0.606472	0.548115	-0.101978	0.956375
	q9	-.062t	-0.670758	0.506777	-0.112657	0.881796
	weight	.116t	0.955601	0.345828	0.159459	0.501515
	order	-.022t	-0.241753	0.810382	-0.0408296	0.935413
	q4	.047t	0.431648	0.668644	0.0727685	0.617616
	fa.age	-.140t	-1.47339	0.149584	-0.241666	0.788684
	brush	.075t	0.864661	0.393113	0.144618	0.966786
	floss	.042t	0.422126	0.675515	0.0711715	0.748177
	mw	-.046t	-0.470134	0.641176	-0.0792174	0.781621
	q5	.078t	0.752388	0.456848	0.126161	0.681046
a. Dependent Variable: cystatin s
b. Predictors in the Model: (Constant), q13, mw, q8, order, q9, floss, age, q11, q7, fa.edu, gender, q10, q12, q4, brush, weight, fa.age, mo.edu, mo.age, q6, q5
c. Predictors in the Model: (Constant), q13, mw, order, q9, floss, age, q11, q7, fa.edu, gender, q10, q12, q4, brush, weight, fa.age, mo.edu, mo.age, q6, q5
d. Predictors in the Model: (Constant), q13, mw, order, q9, floss, age, q11, q7, fa.edu, q10, q12, q4, brush, weight, fa.age, mo.edu, mo.age, q6, q5
e. Predictors in the Model: (Constant), q13, mw, order, q9, floss, age, q11, q7, fa.edu, q10, q12, q4, brush, weight, fa.age, mo.edu, mo.age, q5
f. Predictors in the Model: (Constant), q13, mw, order, q9, floss, age, q11, q7, fa.edu, q12, q4, brush, weight, fa.age, mo.edu, mo.age, q5
g. Predictors in the Model: (Constant), q13, mw, order, q9, floss, age, q11, q7, fa.edu, q12, q4, brush, weight, fa.age, mo.edu, q5
h. Predictors in the Model: (Constant), q13, mw, order, q9, floss, age, q11, q7, fa.edu, q4, brush, weight, fa.age, mo.edu, q5
i. Predictors in the Model: (Constant), q13, mw, order, q9, floss, age, q11, fa.edu, q4, brush, weight, fa.age, mo.edu, q5
j. Predictors in the Model: (Constant), q13, mw, order, q9, floss, age, fa.edu, q4, brush, weight, fa.age, mo.edu, q5
k. Predictors in the Model: (Constant), mw, order, q9, floss, age, fa.edu, q4, brush, weight, fa.age, mo.edu, q5
l. Predictors in the Model: (Constant), mw, order, floss, age, fa.edu, q4, brush, weight, fa.age, mo.edu, q5
m. Predictors in the Model: (Constant), mw, order, floss, age, fa.edu, q4, brush, fa.age, mo.edu, q5
n. Predictors in the Model: (Constant), mw, floss, age, fa.edu, q4, brush, fa.age, mo.edu, q5
o. Predictors in the Model: (Constant), mw, floss, age, fa.edu, brush, fa.age, mo.edu, q5
p. Predictors in the Model: (Constant), mw, floss, age, fa.edu, brush, mo.edu, q5
q. Predictors in the Model: (Constant), mw, floss, age, fa.edu, mo.edu, q5
r. Predictors in the Model: (Constant), mw, age, fa.edu, mo.edu, q5
s. Predictors in the Model: (Constant), age, fa.edu, mo.edu, q5
t. Predictors in the Model: (Constant), age, fa.edu, mo.edu
